# Supplementary material for: Does the Contractile Capability of Pelvic Floor Muscles Improve with Knowledge Acquisition and Verbal Instructions in Healthy Women? A Systematic Review
Source: Int J Environ Res Public Health. 2022 Jul 29;19(15):9308. doi: 10.3390/ijerph19159308 (PMC9368630; doi:10.3390/ijerph19159308)
Supplement: Supplementary file 1 [file ijerph-19-09308-s001.zip]

Archive with 1 entries (1 files):
- ijerph-1774058-supplementary.pdf
